# Supplementary material for: Comparison of closure versus non-closure of the intraoral buccal mucosa graft site in urethroplasties. A systematic review and meta-analysis
Source: Arab J Urol. 2022 Jul 18;21(1):18–30. doi: 10.1080/2090598X.2022.2097613 (PMC9930765; doi:10.1080/2090598X.2022.2097613)
Supplement: Supplemental Material [file TAJU_A_2097613_SM7892.zip]

Archive with 2 entries (2 files):
- suplemantary-figure-2-.png
- Suplementary Figure 1.png
